# Supplementary material for: Concerted and Independent Evolution of Control Regions 1 and 2 of Water Monitor Lizards (Varanus salvator macromaculatus) and Different Phylogenetic Informative Markers
Source: Animals (Basel). 2022 Jan 8;12(2):148. doi: 10.3390/ani12020148 (PMC8772547; doi:10.3390/ani12020148)
Supplement: Supplementary file 1 [file animals-12-00148-s001.zip]

Archive with 11 entries (11 files):
- Figure S1.tif
- Figure S10.tif
- Figure S2.tif
- Figure S3.tif
- Figure S4.tif
- Figure S5.tif
- Figure S6.tif
- Figure S7.tif
- Figure S8.tif
- Figure S9.tif
- Supplementary Table S1.pdf
